# Supplementary material for: A new species of Espeletiopsis (Millerieae, Asteraceae) from Colombia
Source: PhytoKeys. 2013 Dec 19;(32):37–48. doi: 10.3897/phytokeys.32.6387 (PMC3881351; doi:10.3897/phytokeys.32.6387)
Supplement: XML Treatment for Espeletiopsis diazii [file phytokeys.32.6387-treatment1.xml]

<!DOCTYPE tp:taxon-treatment
  PUBLIC "-//TaxonX//DTD Taxonomic Treatment Publishing DTD v0 20100105//EN" "tax-treatment-NSO.dtd">
<tp:taxon-treatment xmlns:tp="http://www.plazi.org/taxpub"><tp:treatment-meta><mixed-citation publication-type="journal"><person-group><name><surname>Diazgranados</surname><given-names>Mauricio</given-names></name><name><surname>Sánchez</surname><given-names>Luis Roberto</given-names></name></person-group><article-title>A new species of <italic>Espeletiopsis</italic> (Millerieae, Asteraceae) from Colombia</article-title><source>PhytoKeys</source><day>19</day><month>12</month><year>2013</year><volume>2013</volume><issue>32</issue><fpage>37</fpage><lpage>48</lpage><pub-id pub-id-type="doi">10.3897/phytokeys.32.6387</pub-id></mixed-citation></tp:treatment-meta><tp:nomenclature><tp:taxon-name>
                        <tp:taxon-name-part taxon-name-part-type="genus">Espeletiopsis</tp:taxon-name-part>
                        <tp:taxon-name-part taxon-name-part-type="species">diazii</tp:taxon-name-part>
                    <object-id xmlns:xlink="http://www.w3.org/1999/xlink" xlink:type="simple">urn:lsid:ipni.org:names:77134808-1</object-id>
                    <object-id xmlns:xlink="http://www.w3.org/1999/xlink" xlink:type="simple">http://species-id.net/wiki/Espeletiopsis_diazii</object-id>
                    </tp:taxon-name><tp:taxon-authority>M. Diazgranados &amp; L.R. Sánchez</tp:taxon-authority><tp:taxon-status xmlns:xlink="http://www.w3.org/1999/xlink" xlink:type="simple">sp. nov.</tp:taxon-status><xref ref-type="fig" rid="F1">Figures 1</xref><xref ref-type="fig" rid="F2"/><xref ref-type="fig" rid="F3"/><xref ref-type="fig" rid="F4">–4</xref></tp:nomenclature><tp:treatment-sec sec-type="Type"><title>Type.</title><p>COLOMBIA, Norte de Santander, Municipio de Cáchira, Páramo de Cáchira o de Guerrero, vía Alto Chiquito (desde Villa Caro) a Cáchira, alto del páramo, a los lados de la vía antes de comenzar el descenso a Cáchira, en comunidad de pajonal-frailejonal dominado por esta especie. Alt. 3394 m, <named-content xmlns:xlink="http://www.w3.org/1999/xlink" content-type="dwc:verbatimCoordinates" xlink:type="simple">73.00173°W, 7.7655°N</named-content>. <italic>M. Diazgranados</italic> &amp; <italic>L.R. Sánchez 3898</italic> (holotype: COL; isotypes: COL, HECASA and to be distributed). Paratypes: same locality, <italic>M. Diazgranados</italic> &amp; <italic>L.R. Sánchez 3897</italic> (COL, HECASA and to be distributed); <italic>L.R. Sánchez 10113</italic> (HECASA!), <italic>12714</italic> (HECASA!).</p></tp:treatment-sec><tp:treatment-sec sec-type="Diagnosis"><title>Diagnosis.</title><p>Sessile rosette of whitish appearance, related to <italic><tp:taxon-name>Espeletiopsis santanderensis</tp:taxon-name></italic>, but with smaller leaves, capitulescence compact with a dense glomerate cyme of (1–)4–6(–7) capitula and short peduncles, and disc flowers with corolla lobes glabrescent.</p></tp:treatment-sec><tp:treatment-sec sec-type="Description"><title>Description.</title><p>Acaulescent (sessile) polycarpic rosette of whitish appearance, 40–50(–100) cm tall (including capitulescences), growing in grassland of páramo proper. Excluding reproductive parts, rosette 20–30(–50) cm tall.</p><p>Leaves firm, coriaceous, erect; laminae linear or narrowly oblanceolate, apex acute, base without pseudopetiole, (15–)16–19(–21) cm × (0.6–)0.65–0.7(–0.8) cm, length to width ratio 26:1; margins strongly revolute. Adaxial face with indumentum whitish or silvery-sericeous, hairs 1 mm long, very abundant in young leaves, becoming less dense and almost tomentose-velutinous in old leaves, giving them a greener appearance; costa prominent but secondary nerves invisible. Abaxial face with loose indumentum, silvery or whitish, with hairs up to 2 mm long; costa more prominent than from adaxial face, <!--PageBreak-->secondary nerves invisible. Leaf sheaths narrowly-oblong, (2.5–)2.7–3.1(–3.3) cm × (0.5–)0.7–0.9(–1.1) cm; white adaxially, glabrescent in the proximal portion, with 10–15 anastomosing nerves; white abaxially, tomentose-velutinous, with hairs up to 0.9 mm long.</p><p>Capitulescences 2–5, corymbiform, more or less coetaneous, axillary, emerging from the upper nodes, twice longer than the leaves, (15–)25–45(–60) cm long; indumentum abundant, lanose-sericeous white towards the base, becoming lanose whitish-yellowish towards the distal portion. Scapes erect, firm, 5–6 mm in diameter; 5–10-bracteate basally, subcoriaceous, alternate, linear with acute apex and without pseudopetiole, up to 13 cm long × 0.5 cm wide; 2–5 sterile bracts in the first 2/3 of the scape, alternate, linear, shorter, 5–6 cm long × 0.5 cm wide. Capitula (1–)4–6(–7), arranged in a compact or dense glomerate cyme in the distal 3–4 cm of the capitulescence; peduncles terete, short, 1(–3) cm long or less; with indumentum lanose <!--PageBreak-->whitish-yellowish, and portions of epidermis reddish. Fertile bracts linear or narrowly triangular, 2–2.5 cm long × 0.4–0.5 cm wide.</p><p>Capitula radiate, subglobose, 2.0–3.0 cm in diameter (including ray flowers). Involucre 1.2–1.4 cm wide × 0.8–1.2 cm high; phyllaries in 2–3 series, oblanceolate or triangular, the outer phyllaries 10–12 mm long × 3.0–5.0 mm wide (excluding hairs), the inner phyllaries 6.5–7.2 mm long × 4.0–4.3 mm wide, with indumentum villous white and epidermis green, turning red when older.</p><p>Ray flowers (30–)44–46 in 2(–3) series, yellow, 10.5–11.5 mm long (excluding ovary). Ligules 7.6–8.0 mm long, elliptical or oblong, tridentate; tube hirsute, small, 0.35–0.5 mm in diameter and 2.5–3.0 mm long, without linguiform appendages, yel<!--PageBreak-->low becoming brown distally, the hairs 0.2–0.3(–0.7) mm long. Style 6.5–7.0 mm long × 0.16–0.2 mm in diameter, with stigmatic branches 1.0–1.5 mm long, broadening in the distal portion, 0.25–0.28(–0.5) mm wide, papillose, papillae to 0.1 mm long.</p><p>Discs 1.0–1.5 cm in diameter; disc flowers (72–)100–108; corolla 6.2–7 mm long (excluding anthers and fruit); corolla throat 4.4–4.6 mm long, 2–2.2 mm wide when open, 5-lobed, lobes 1–1.1 mm long, glabrescent or with a few hairs; tube 1.8–2.4 mm long × 0.3–0.5 mm in diameter, glabrous, with a few hairs; anthers dark yellow, sometimes exceeding the corolla by 2 mm, slightly translucid, approximately 1 mm long and 0.3 mm wide; disc paleae 5.2–5.5 mm long × 1.0–1.1 mm wide, brownish, with 3 main nerves, glabrescent but becoming villous in the distal third.</p><p>Cypselae oblong, triangular, 2.3–2.4 mm × 1.5–1.6 mm, glabrous, black. Paleae 6.4–6.8 mm long, 1.8–2.0 mm wide, brownish, profusely villous. Pollen yellow when fresh, tricolporate, 20.56–21.08 μm in equatorial diameter (not counting spines); spines 68–80 total, 14–16 equatorial spines, (2.8–)3.6–4.06 μm long, erect.</p><fig id="F1" position="float" orientation="portrait"><label>Figure 1.</label><caption><p><italic><tp:taxon-name>Espeletiopsis diazii</tp:taxon-name></italic>:<bold>A</bold> acaulescent (sessile) habit <bold>B</bold> whitish rosette from top <bold>C</bold> lateral view of capitulescence showing a dense glomerate cyme of capitula <bold>D</bold> capitulum of the holotype collection (<italic>M. Diazgranados</italic> &amp; <italic>L.R. Sánchez 3898</italic>) <bold>E</bold> paratype collection (<italic>M. Diazgranados &amp; L.R. Sánchez 3897</italic>) <bold>F</bold> holotype collection (<italic>M. Diazgranados &amp; L.R. Sánchez 3898</italic>) <bold>G</bold> capitulescence showing the alternate bracts along the scape.</p></caption><graphic xmlns:xlink="http://www.w3.org/1999/xlink" xlink:href="PhytoKeys-032-037-g001.jpg" position="float" orientation="portrait" xlink:type="simple"/></fig><fig id="F2" position="float" orientation="portrait"><label>Figure 2.</label><caption><p>Illustrations of <italic><tp:taxon-name>Espeletiopsis diazii</tp:taxon-name></italic>. <bold>A</bold> Ray corolla <bold>B</bold> disk flower <bold>C</bold> disc flower style <bold>D</bold> ray flower palea <bold>E</bold> disk flower palea <bold>F</bold> outer phyllary <bold>G</bold> inner (sterile) phyllary <bold>H</bold> transversal view of cypsela <bold>I</bold> dorsal view of cypsela.</p></caption><graphic xmlns:xlink="http://www.w3.org/1999/xlink" xlink:href="PhytoKeys-032-037-g002.jpg" position="float" orientation="portrait" xlink:type="simple"/></fig><fig id="F3" position="float" orientation="portrait"><label>Figure 3.</label><caption><p>Photomicrographs of <italic><tp:taxon-name>Espeletiopsis diazii</tp:taxon-name></italic>. <bold>A</bold> Fragment of anther with pollen grains <bold>B</bold> pollen grain <bold>C</bold> disc flower style with pollen grains <bold>D</bold> papillae of outer side of stigmatic branches, showing pollen grains.</p></caption><graphic xmlns:xlink="http://www.w3.org/1999/xlink" xlink:href="PhytoKeys-032-037-g003.jpg" position="float" orientation="portrait" xlink:type="simple"/></fig></tp:treatment-sec><tp:treatment-sec sec-type="Distribution"><title>Distribution.</title><p>Endemic to Colombia. This species has been found only in the Páramo de Cáchira (or Páramo de Guerrero), and in a smaller adjacent páramo, called Páramo de los Ranchos, at elevations of 3300–3500 m (<xref ref-type="fig" rid="F4">Fig. 4</xref>). The area of distribution is less than 75 km<sup>2</sup>.</p><fig id="F4" position="float" orientation="portrait"><label>Figure 4.</label><caption><p>Distribution map showing collections for <italic><tp:taxon-name>Espeletiopsis diazii</tp:taxon-name></italic> (red circles), <italic><tp:taxon-name>Espeletiopsis santanderensis</tp:taxon-name></italic> (blue squares) and <italic><tp:taxon-name>Espeletiopsis caldasii</tp:taxon-name></italic> (green triangles). Photograph of the Páramo de Cáchira, with a population of <italic><tp:taxon-name>Espeletiopsis diazii</tp:taxon-name></italic>.</p></caption><graphic xmlns:xlink="http://www.w3.org/1999/xlink" xlink:href="PhytoKeys-032-037-g004.jpg" position="float" orientation="portrait" xlink:type="simple"/></fig><!--PageBreak--></tp:treatment-sec><tp:treatment-sec sec-type="Ecology"><title>Ecology.</title><p>A large population of several hundreds or thousands of individuals growing in the grasslands of the páramo proper was observed (<xref ref-type="fig" rid="F4">Fig. 4</xref>). Other <tp:taxon-name>Espeletiinae</tp:taxon-name> found in the area are: <italic><tp:taxon-name>Espeletia brassicoidea</tp:taxon-name></italic> Cuatrec., <italic><tp:taxon-name>Espeletiopsis conglomerata</tp:taxon-name></italic> Cuatrec. and <italic><tp:taxon-name>Libanothamnus occultus</tp:taxon-name></italic> ssp. <italic>oroquensis</italic> Cuatrec.</p></tp:treatment-sec><tp:treatment-sec sec-type="Etymology"><title>Etymology.</title><p>The specific epithet of this new species, “diazii”, is dedicated to Santiago Díaz-Piedrahita, Colombian botanist, for his vast contributions to the knowledge of the <tp:taxon-name>Compositae</tp:taxon-name> of his country.</p></tp:treatment-sec><tp:treatment-sec sec-type="Conservation status"><title>Conservation status.</title><p>The preservation of this species is linked to the preservation of the Páramo de Cáchira and the Páramo de Los Ranchos. These are both very small páramos (70–80 km<sup>2</sup> of total area), likely sensitive to climate and land use change, with substantial fragmentation, and without any legal measures of protection. Therefore, <italic><tp:taxon-name>Espeletiopsis diazii</tp:taxon-name></italic> is probably <italic>Critically Endangered</italic> (CR, according to the IUCN criteria: extent of occurrence estimated to be less than 100 km<sup>2</sup>, habitat fragmentation, and likely decline of the extent of the páramo; <ext-link xmlns:xlink="http://www.w3.org/1999/xlink" ext-link-type="uri" xlink:href="http://jr.iucnredlist.org/documents/redlist_cats_crit_en.pdf" xlink:type="simple">http://jr.iucnredlist.org/documents/redlist_cats_crit_en.pdf</ext-link> ), or <italic>Critically Imperiled</italic> (G1, according to NatureServe; <ext-link xmlns:xlink="http://www.w3.org/1999/xlink" ext-link-type="uri" xlink:href="http://www.natureserve.org/explorer/ranking.htm" xlink:type="simple">http://www.natureserve.org/explorer/ranking.htm</ext-link> ).</p><!--PageBreak--></tp:treatment-sec></tp:taxon-treatment>
